# Supplementary material for: The Imipridone ONC206 Inhibits Tumor Growth and Improves Survival in Patient-Derived Xenograft Models of Uveal Melanoma
Source: Cancers (Basel). 2026 Jun 10;18(12):1895. doi: 10.3390/cancers18121895 (PMC13296402; doi:10.3390/cancers18121895)
Supplement: Supplementary file 1 [file cancers-18-01895-s001.zip]

Archive with 1 entries (1 files):
- cancers-4310651-supplementary.pdf
